# Supplementary material for: Comparison of T7 In Vitro Transcription and E. coli Expression Systems for RNAi-Based Control of Euproctis pseudoconspersa by Targeting EpCHSA
Source: Insects. 2026 Apr 24;17(5):453. doi: 10.3390/insects17050453 (PMC13207690; doi:10.3390/insects17050453)
Supplement: Supplementary file 1 [file insects-17-00453-s001.zip]

Archive with 1 entries (1 files):
- insects-4176521-supplementary.pdf
